# Supplementary material for: Partial Correspondence between Host Plant-Related Differentiation and Symbiotic Bacterial Community in a Polyphagous Insect
Source: Animals (Basel). 2024 Jan 16;14(2):283. doi: 10.3390/ani14020283 (PMC10812459; doi:10.3390/ani14020283)
Supplement: Supplementary file 1 [file animals-14-00283-s001.zip]

Archive with 1 entries (1 files):
- animals-2792769-supplementary.xlsx
