# Supplementary material for: Partial Correspondence between Host Plant-Related Differentiation and Symbiotic Bacterial Community in a Polyphagous Insect
Source: Animals (Basel). 2024 Jan 16;14(2):283. doi: 10.3390/ani14020283 (PMC10812459; doi:10.3390/ani14020283)
Supplement: Supplementary file 1 [file animals-14-00283-s001.zip › animals-2792769-supplementary.xlsx]

## Sheet: TableS1
Table S1. Voucher information and GenBank accession numbers of aphid samples used in phylogenetic analysis.
Aphid Species	Voucher number	Host Plant	Collection Locality	Accession number
Aphis odinae	HL_20150416_4	Rhus chinensis	Fuzhou, Fujian	MH821345
Aphis odinae	HL_20150502_2	Rhus chinensis	Quanzhou, Fujian	MH821347
Aphis odinae	HL_20150510_1	Triadica sebifera	Fuzhou, Fujian	OR462119
Aphis odinae	HL_20150511_1	Triadica sebifera	Fuzhou, Fujian	MH821351
Aphis odinae	HL_20150515_2	Toxicodendron vernicifluum	Fuzhou, Fujian	MH821570
Aphis odinae	HL_20150610_1	Triadica sebifera	Fuzhou, Fujian	MH821338
Aphis odinae	HL_20150610_2	Triadica sebifera	Fuzhou, Fujian	MH821339
Aphis odinae	HL_20150820_6	Pittosporum tobira	Meishan, Sichuan	MH821340
Aphis odinae	HL_20150913_1	Triadica sebifera	Fuzhou, Fujian	MH821341
Aphis odinae	HL_20151218_2	Rhus chinensis	Fuzhou, Fujian	MH821343
Aphis odinae	HL_20160406_5	Rhus chinensis	Fuzhou, Fujian	MH821344
Aphis odinae	HL_20160411_1	Rhus chinensis	Fuzhou, Fujian	MH821346
Aphis odinae	HL_20160428_2	Rhus chinensis	-	OR462120
Aphis odinae	HL_20160428_6	Heptapleurum heptaphyllum	-	OR462121
Aphis odinae	HL_20160429_3	Rhus chinensis	Fuzhou, Fujian	OR462122
Aphis odinae	HL_20160430_5	Triadica sebifera	Fuzhou, Fujian	OR462123
Aphis odinae	HL_20160501_1	Triadica sebifera	Fuzhou, Fujian	MH821348
Aphis odinae	HL_20160503_8	Heptapleurum heptaphyllum	Fuzhou, Fujian	OR462124
Aphis odinae	HL_20160505_9	Triadica sebifera	Fuzhou, Fujian	OR462125
Aphis odinae	HL_20160506_4	Rhus chinensis	Fuzhou, Fujian	OR462126
Aphis odinae	HL_20160509_1	Triadica sebifera	Fuzhou, Fujian	OR462127
Aphis odinae	HL_20160511_3	Triadica sebifera	Fuzhou, Fujian	OR462128
Aphis odinae	HL_20160513_2	Triadica sebifera	Fuzhou, Fujian	OR462129
Aphis odinae	HL_20160515_2	Triadica sebifera	Fuzhou, Fujian	OR462130
Aphis odinae	HL_20160517_1	Mangifera indica	-	OR462131
Aphis odinae	HL_20160517_2	Mangifera indica	-	OR462132
Aphis odinae	HL_20160517_3	Triadica sebifera	-	OR462133
Aphis odinae	HL_20160524_1	Mangifera indica	-	OR462134
Aphis odinae	HL_20160525_8	Rhus chinensis	Fuzhou, Fujian	MH821350
Aphis odinae	HL_20160607_5	Heptapleurum heptaphyllum	Fuzhou, Fujian	MH821352
Aphis odinae	HL_20160615_2	Toxicodendron sylvestre	Fuzhou, Fujian	MH821354
Aphis odinae	HL_20160729_8	Rhus chinensis	Wuyishan, Fujian	OR462135
Aphis odinae	HL_20160802_16	Toxicodendron sylvestre	Wuyishan, Fujian	OR462136
Aphis odinae	HL_20160802_18	Toxicodendron vernicifluum	Wuyishan, Fujian	OR462137
Aphis odinae	HL_20160815_3	Triadica sebifera	Linhai, Zhejiang	OR462138
Aphis odinae	HL_20160903_1	Toxicodendron sylvestre	Fuzhou, Fujian	OR462139
Aphis odinae	HL_20161017_4	Rhus chinensis	Fuzhou, Fujian	MH821355
Aphis odinae	HL_20161029_4	Heptapleurum heptaphyllum	Fuzhou, Fujian	OR462140
Aphis odinae	HL_20161116_1	Rhus chinensis	Fuzhou, Fujian	MH821356
Aphis odinae	HL_20161116_2	Rhus chinensis	Fuzhou, Fujian	MH821357
Aphis odinae	HL_20161116_4	Triadica sebifera	Fuzhou, Fujian	MH821358
Aphis odinae	HL_20161116_6	Rhus chinensis	Fuzhou, Fujian	MH821359
Aphis odinae	HL_20161215_2	Heptapleurum heptaphyllum	-	OR462141
Aphis odinae	HL_20170403_25	Rhus chinensis	Fuding, Fujian	MH821318
Aphis odinae	HL_20170414_18	Toxicodendron sylvestre	Fuzhou, Fujian	MH821320
Aphis odinae	HL_20170422_4	Heptapleurum heptaphyllum	Fuzhou, Fujian	MH821321
Aphis odinae	HL_20170422_6	Toxicodendron sylvestre	Fuzhou, Fujian	MH821323
Aphis odinae	HL_20170507_13	Triadica sebifera	Fuzhou, Fujian	MH821325
Aphis odinae	HL_20170507_3	Murraya paniculata	Fuzhou, Fujian	MH821324
Aphis odinae	HL_20170520_8	Triadica sebifera	Fuzhou, Fujian	MH821326
Aphis odinae	HL_20170523_3	Triadica sebifera	Fuzhou, Fujian	MH821327
Aphis odinae	HL_20170529_1	Heptapleurum heptaphyllum	Fuzhou, Fujian	MH821328
Aphis odinae	HL_20170529_13	Triadica sebifera	Fuzhou, Fujian	MH821332
Aphis odinae	HL_20170529_16	Heptapleurum heptaphyllum	Fuzhou, Fujian	MH821333
Aphis odinae	HL_20170529_18	Zanthoxylum sp.	Fuzhou, Fujian	MH821334
Aphis odinae	HL_20170529_3	Murraya paniculata	Fuzhou, Fujian	MH821329
Aphis odinae	HL_20170926_12	Heptapleurum heptaphyllum	Fuzhou, Fujian	MH821336
Aphis odinae	HL_20170926_18	Rhus chinensis	Fuzhou, Fujian	MH821337
Aphis gossypii	HL_20170312_5	Psidium guajava	Fuzhou, Fujian	MH821083
Aphis gossypii	HL_20170312_6	Punica granatum	Fuzhou, Fujian	MH821084
Aphis fabae	HL_20160426_3	Cnidium sp.	Fuzhou, Fujian	MH821016
Aphis fabae	HL_20160505_4	Solanum nigrum	Fuzhou, Fujian	MH821027

## Sheet: TableS2
Table S2: Genetic mean distances of A. odinae samples between haplotypes based on COI sequences (lower half of the matrix) and standard errors (upper half of the matrix)
	H1	H2	H3	H4	H5	H6	H7	H8	H9
H1		0.003	0.0017	0.0039	0.0017	0.0017	0.0017	0.0034	0.0017
H2	0.0054		0.0024	0.0048	0.0035	0.0035	0.0034	0.0047	0.0025
H3	0.0018	0.0036		0.0042	0.0025	0.0025	0.0023	0.0039	0.0023
H4	0.009	0.0145	0.0108		0.0043	0.0043	0.0043	0.0045	0.0042
H5	0.0018	0.0072	0.0036	0.0108		0.0025	0.0024	0.0038	0.0025
H6	0.0018	0.0072	0.0036	0.0108	0.0036		0.0025	0.0038	0.0024
H7	0.0018	0.0072	0.0036	0.0108	0.0036	0.0036		0.0038	0.0025
H8	0.0072	0.0126	0.009	0.0126	0.009	0.009	0.009		0.0038
H9	0.0018	0.0036	0.0036	0.0108	0.0036	0.0036	0.0036	0.009

## Sheet: TableS3
Table S3. The Illumina HiSeq sequencing results of bacterial 16S rRNA gene
Treat ID	Raw Reads	Clean Reads	Reads
HCX47	75459	37419	31262
HCX48	78289	38720	32779
HCX49	73627	35918	29519
HCX51	79978	36681	20259
HCX52	78462	38380	31883
HCX53	71546	34312	28082
HCX54	80027	38705	31510
HCX55	78483	37852	31232
HCX56	80107	38678	32194
HCX57	75563	36741	30202
NOTE: Raw reads: number of 16S rDNA sequences after merged the PE reads. Clean tags: number of 16S rDNA sequences after further quality filtering the Raw tags. Reads: number of 16S rDNA sequences after discard the OTUs with a number of sequences < 0.005% of the total number of sequences.

## Sheet: TableS4
Table S4. The details of the OTU distribution in all samples
OTU ID	Taxonomy	HCX47	HCX48	HCX49	HCX51	HCX52	HCX53	HCX54	HCX55	HCX56	HCX57
OTU1	Buchnera	29123	30966	28767	18980	30521	25015	24301	30470	25848	29222
OTU2	Wolbachia	1436	1097	0	6	716	0	0	0	5733	0
OTU3	Serratia	0	0	0	0	0	2496	6658	13	1	0
OTU6	Cetobacterium	0	1	2	142	0	0	15	12	0	5
OTU7	Bacteroides	20	13	36	61	15	2	5	7	8	19
OTU8	Klebsiella	1	0	0	170	3	0	0	0	1	3
OTU9	unclassified_Comamonadaceae	0	0	49	11	0	2	0	17	0	5
OTU10	Craurococcus_Caldovatus	0	0	0	47	0	0	0	1	0	1
OTU11	Unassigned	0	0	0	0	0	0	0	0	0	54
OTU12	Bacteroides	3	3	2	14	2	1	2	1	7	13
OTU13	Bacteroides	4	3	10	14	0	0	1	1	2	17
OTU14	Sutterella	5	2	2	3	0	0	0	0	2	6
OTU15	unclassified_Cyanobacteriales	0	0	1	8	7	0	0	1	0	16
OTU16	Lactobacillus	0	0	0	8	0	0	0	5	0	7
OTU17	Brevundimonas	0	0	4	2	2	3	0	5	0	14
OTU18	Prevotella_9	15	5	20	24	5	2	3	3	8	11
OTU19	Lachnospira	2	4	3	24	0	0	0	2	1	2
OTU20	Escherichia_Shigella	1	1	3	7	1	0	0	3	2	11
OTU21	Phocaeicola	4	0	9	13	6	0	4	2	7	1
OTU22	Sphingomonas	1	0	0	38	1	0	0	1	1	0
OTU23	Oceanobacillus	0	0	0	0	0	0	0	0	0	42
OTU24	Roseburia	7	4	7	15	6	0	1	0	3	11
OTU25	Bacteroides	7	1	1	15	1	1	4	3	1	5
OTU26	Faecalibacterium	10	4	13	14	5	0	1	7	9	5
OTU28	unclassified_Bacillaceae	0	0	0	0	0	0	0	0	0	33
OTU30	Romboutsia	6	0	1	12	2	2	0	0	3	5
OTU31	Staphylococcus	0	1	6	17	3	2	1	2	1	7
OTU33	Sphingomonas	0	0	3	46	0	3	1	0	1	3
OTU34	Aerococcus	0	0	1	1	0	3	0	1	0	19
OTU35	Bacteroides	7	1	5	2	1	0	0	0	1	5
OTU36	unclassified_Lachnospiraceae	6	3	4	5	0	0	2	2	2	9
OTU37	unclassified_Ruminococcaceae	9	4	2	6	2	0	0	1	1	4
OTU38	[Eubacterium]_eligens_group	3	3	3	14	3	0	0	0	1	5
OTU41	Parasutterella	1	0	1	49	2	0	0	1	0	2
OTU47	Paracoccus	0	0	1	6	9	0	0	0	0	6
OTU52	Methylobacterium_Methylorubrum	0	0	0	17	0	0	0	0	0	0
OTU55	ZOR0006	0	0	1	15	0	0	2	0	0	0
OTU71	Phascolarctobacterium	1	0	1	10	0	1	0	0	5	0
OTU73	Lachnoclostridium	2	0	3	7	0	0	2	0	1	6
OTU75	unclassified_Chloroflexi	0	0	0	14	1	6	0	0	0	5
OTU82	unclassified_Rhizobiaceae	0	0	0	13	0	0	0	0	0	4
OTU105	Buchnera	124	129	126	77	120	123	113	151	128	128
OTU124	Blastococcus	0	0	0	20	0	0	0	1	0	0
OTU126	Sphingomonas	0	0	0	16	3	3	0	0	0	3
OTU130	Acinetobacter	0	0	1	7	1	0	0	3	0	5
OTU170	Acidibacter	0	0	0	6	0	8	0	3	0	0
OTU175	Brevibacillus	0	3	0	3	0	0	0	0	8	5
OTU214	Buchnera	269	316	263	171	251	244	219	291	251	267
OTU216	Buchnera	140	137	103	67	129	110	106	151	113	146
OTU218	Buchnera	55	78	65	41	62	55	68	58	44	65
OTU228	Aeromonas	0	0	0	1	3	0	1	13	0	0

## Sheet: TableS5
Table S5. Detailed information on the microbiome diversity indices of 10 A. odinae samples.
Treat ID	OTUs	ACE	Chao1	Simpson	Shannon	Coverage
HCX47	27	29.9112	30.3333	0.1299	0.4852	0.9998
HCX48	23	25.1194	28	0.1063	0.4134	0.9998
HCX49	34	42.6963	41.2	0.0502	0.2511	0.9997
HCX51	47	47.5994	47.3333	0.122	0.628	0.9999
HCX52	29	33.0955	31.5	0.083	0.3516	0.9998
HCX53	20	21.9079	20.5	0.1985	0.6198	0.9999
HCX54	21	25.75	24	0.3605	0.9068	0.9998
HCX55	31	39.274	38.2	0.0481	0.2322	0.9997
HCX56	30	51.1149	41	0.3236	0.8561	0.9997
HCX57	42	42.4464	42.3333	0.0637	0.3313	0.9999
NOTE: OTUs, number of operational taxonomic units at a 0.03 cut-off; ACE and Chao1, estimates of species richness; Simpson and Shannon, estimates of diversity; Coverage, the probability of species being measured in the sample

## Sheet: TableS6
Table S6. Reads and relative abundance of the top 10 OTUs of symbiotic bacteria in each sample.
Treat ID	Host group	Buchnera	Serratia	Wolbachia	Bacteroides	Cetobacterium	Sphingomonas	Prevotella	Klebsiella	Unclassified_ Comamonadaceae	Faecalibacterium	other
HCX47	Tria	29711 (95.04%)	0	1436 (4.59%)	41 (0.13%)	0	1	15 (0.05%)	1	0	10 (0.03%)	47 (0.15%)
HCX48	Tria	31626 (96.48%)	0	1097 (3.35%)	21 (0.06%)	1	0	5 (0.02%)	0	0	4 (0.01%)	25 (0.08%)
HCX49	Rhus	29324 (99.34%)	0	0	54 (0.18%)	2 (0.01%)	3 (0.01%)	20 (0.07%)	0	49 (0.17%)	13 (0.04%)	54 (0.18%)
HCX51	Mang	19336 (95.44%)	0	6 (0.03%)	106 (0.52%)	142 (0.70%)	100 (0.49%)	24 (0.12%)	170 (0.84%)	11 (0.05%)	14 (0.07%)	350 (1.73%)
HCX52	Tria	31083 (97.49%)	0	716 (2.25%)	19 (0.06%)	0	4 (0.01%)	5 (0.02%)	3 (0.01%)	0	5 (0.02%)	48 (0.15%)
HCX53	Hept	25547 (90.97%)	2496 (8.89%)	0	4 (0.01%)	0	6 (0.02%)	2 (0.01%)	0	2 (0.01%)	0	25 (0.09%)
HCX54	Hept	24807 (78.73%)	6658 (21.13%)	0	12 (0.04%)	15 (0.05%)	1	3 (0.01%)	0	0	1	13 (0.04%)
HCX55	Toxi	31121 (99.64%)	13 (0.04%)	0	12 (0.04%)	12 (0.04%)	1	3 (0.01%)	0	17 (0.05%)	e	46 (0.15%)
HCX56	Toxi	26384 (81.95%)	1	5733 (17.81%)	19 (0.06%)	0	2 (0.01%)	8 (0.02%)	1	0	9 (0.03%)	37 (0.11%)
HCX57	Mang	29828 (98.76%)	0	0	59 (0.20%)	5 (0.02%)	6 (0.02%)	11 (0.04%)	3 (0.01%)	5 (0.02%)	5 (0.02%)	280 (0.93%)
NOTE: Relative abundance less than 0.01% is not shown.
